# Supplementary material for: Non-Alcoholic Fatty Liver Disease and Vitamin D in the UK Biobank: A Two-Sample Bidirectional Mendelian Randomisation Study
Source: Nutrients. 2023 Mar 16;15(6):1442. doi: 10.3390/nu15061442 (PMC10058870; doi:10.3390/nu15061442)
Supplement: Supplementary file 1 [file nutrients-15-01442-s001.zip]

Archive with 1 entries (1 files):
- nutrients-2244026-supplementary.pdf
